# Supplementary material for: The Relative Contribution of Facial and Body Information to the Perception of Cuteness
Source: Behav Sci (Basel). 2024 Jan 19;14(1):68. doi: 10.3390/bs14010068 (PMC10813407; doi:10.3390/bs14010068)
Supplement: Supplementary file 1 [file behavsci-14-00068-s001.zip]

Archive with 1 entries (1 files):
- behavsci-2766053-supplementary.pdf
